# Supplementary material for: Selecting Microbial Strains from Pine Tree Resin: Biotechnological Applications from a Terpene World
Source: PLoS One. 2014 Jun 27;9(6):e100740. doi: 10.1371/journal.pone.0100740 (PMC4074100; doi:10.1371/journal.pone.0100740)
Supplement: Data S1 — List of mRNAs exclusively found in the transcriptome of the confronted fungus. (XLS) [file pone.0100740.s010.xls]

## Sheet: Hoja1
Seq. Name	Seq. Description	Seq. Length	min. eValue	mean Similarity	#GOs	GOs	Enzyme Codes
isotig00249	3 exoribonuclease family protein	236	5.92553E-32	80.3%	1	F:hydrolase activity	0
isotig00094	40s ribosomal protein s4	516	1.17912E-119	97.55%	4	C:ribosome; F:structural constituent of ribosome; F:RNA binding; P:translation	0
isotig00200	60s ribosomal protein l1	277	5.211E-15	98.65%	4	F:structural constituent of ribosome; F:RNA binding; C:large ribosomal subunit; P:translation	0
isotig00300	60s ribosomal protein l11	177	8.75678E-30	97.0%	3	C:ribosome; F:structural constituent of ribosome; P:translation	0
isotig00264	allergen asp f7	219	2.08439E-35	72.8%	0	0
isotig00097	c-4 methylsterol oxidase	510	3.98309E-54	93.35%	5	P:fatty acid biosynthetic process; F:oxidoreductase activity; F:iron ion binding; C:integral to membrane; P:oxidation-reduction process	0
isotig00141	c6 transcription	364	7.11563E-40	85.9%	7	F:cytochrome-c oxidase activity; F:zinc ion binding; C:mitochondrial respiratory chain; F:electron carrier activity; F:DNA binding; P:transcription, DNA-dependent; C:nucleus	EC:1.9.3.1
isotig00150	conserved hypothetical protein [Aspergillus terreus NIH2624]	349	7.85783E-33	87.4%	0	0
isotig00267	conserved hypothetical protein [Aspergillus terreus NIH2624]	216	5.76611E-20	86.65%	2	P:oxidation-reduction process; F:nucleotide binding	0
isotig00223	conserved hypothetical protein [Talaromyces stipitatus ATCC 10500]	255	9.98674E-18	87.84210526315789%	0	0
isotig00114	cutinase precursor	419	5.95759E-41	82.9%	4	C:extracellular region; F:cutinase activity; P:cellular carbohydrate catabolic process; F:carboxylesterase activity	EC:3.1.1.74; EC:3.1.1.1
isotig00108	cyanide hydratase	450	3.2692E-27	94.75%	9	C:cytoplasm; C:proteasome core complex, alpha-subunit complex; F:hydrolase activity, acting on carbon-nitrogen (but not peptide) bonds; P:ubiquitin-dependent protein catabolic process; F:cyanide hydratase activity; P:nitrogen compound metabolic process; C:nucleus; F:threonine-type endopeptidase activity; F:nucleotide binding	EC:4.2.1.66; EC:3.4.25.0
isotig00291	cyp51a	187	7.18337E-21	95.2%	8	F:sterol 14-demethylase activity; F:electron carrier activity; F:heme binding; P:ergosterol biosynthetic process; P:methylation; F:methyltransferase activity; C:endoplasmic reticulum; P:oxidation-reduction process	EC:1.14.13.70; EC:2.1.1.0
isotig00148	dimeric dihydrodiol	353	3.12219E-44	89.6%	3	F:trans-1,2-dihydrobenzene-1,2-diol dehydrogenase activity; P:oxidation-reduction process; F:nucleotide binding	EC:1.3.1.20
isotig00170	duf636 domain protein	318	6.23981E-37	71.35%	2	F:carbon-sulfur lyase activity; P:metabolic process	0
isotig00165	esterase d	331	3.01942E-67	87.6%	9	F:methyl indole-3-acetate esterase activity; F:carboxylesterase activity; C:cytoplasmic membrane-bounded vesicle; F:S-formylglutathione hydrolase activity; C:cytosol; P:formaldehyde catabolic process; F:retinyl-palmitate esterase activity; F:methyl salicylate esterase activity; F:methyl jasmonate esterase activity	EC:3.1.1.1; EC:3.1.2.12; EC:3.1.1.21
isotig00179	glutamate carboxypeptidase	297	1.01137E-48	97.45%	8	C:ribosome; F:carboxypeptidase activity; F:metallodipeptidase activity; F:omega peptidase activity; P:glutathione catabolic process; P:proteolysis; F:tripeptidase activity; C:mitochondrion	EC:3.4.19.0; EC:3.4.13.0
isotig00198	hlh dna binding domain	278	4.85685E-27	81.92857142857143%	0	0
isotig00077	hypothetical protein [Penicillium chrysogenum Wisconsin 54-1255]	593	1.18181E-15	55.0%	0	0
isotig00171	hypothetical protein AOR_1_2046144 [Aspergillus oryzae RIB40]	318	4.07591E-25	75.95%	0	0
isotig00254	hypothetical protein NFIA_044130 [Neosartorya fischeri NRRL 181]	227	8.74648E-13	70.0%	0	0
isotig00156	hypothetical protein NFIA_098320 [Neosartorya fischeri NRRL 181]	338	5.89199E-29	72.0909090909091%	0	0
isotig00050	mfs myo-inositol	424	1.83033E-33	86.95%	5	F:substrate-specific transmembrane transporter activity; C:integral to membrane; F:DNA binding; P:transmembrane transport; P:carbohydrate transport	0
isotig00051	mfs myo-inositol	419	1.70653E-33	85.55%	4	F:substrate-specific transmembrane transporter activity; C:integral to membrane; P:transmembrane transport; P:carbohydrate transport	0
isotig00126	mfs transporter	391	1.02335E-49	76.5%	2	P:transmembrane transport; C:integral to membrane	0
isotig00146	mfs transporter	356	4.5413E-9	75.0%	2	C:integral to membrane; P:transmembrane transport
isotig00079	mitochondrial peroxiredoxin prx1	576	5.83907E-127	93.3%	4	F:peroxiredoxin activity; F:peroxidase activity; P:oxidation-reduction process; F:phospholipase A2 activity	EC:1.11.1.15; EC:1.11.1.7; EC:3.1.1.4
isotig00070	nadh-quinone oxidoreductase	663	7.32839E-98	91.9%	6	C:cytoplasm; P:negative regulation of transcription, DNA-dependent; F:oxidoreductase activity; C:plasma membrane enriched fraction; F:FMN binding; P:oxidation-reduction process	0
isotig00263	nadh-ubiquinone oxidoreductase 21 kda	218	3.19503E-16	77.75%	2	P:oxidation-reduction process; F:NADH dehydrogenase (ubiquinone) activity	EC:1.6.5.3
isotig00282	nadh-ubiquinone oxidoreductase 299 kda	197	3.52277E-35	89.85%	3	C:mitochondrial inner membrane; F:NADH dehydrogenase (ubiquinone) activity; P:respiratory electron transport chain	EC:1.6.5.3
isotig00103	o-methyltransferase	479	4.19212E-55	65.4%	2	F:O-methyltransferase activity; P:methylation	0
isotig00247	phosphoenolpyruvate synthase	235	3.01518E-42	90.05%	4	F:pyruvate, water dikinase activity; F:metal ion binding; F:ATP binding; P:phosphorylation	EC:2.7.9.2
isotig00214	predicted protein [Ajellomyces capsulatus NAm1]	265	4.26591E-19	65.5%	0	0
isotig00329	protein	143	8.18644E-20	84.0%	1	C:mitochondrion	0
isotig00257	protein transport protein	225	3.78098E-19	96.15%	6	C:Golgi membrane; C:endoplasmic reticulum membrane; C:COPII vesicle coat; P:intracellular protein transport; P:ER to Golgi vesicle-mediated transport; F:zinc ion binding	0
isotig00259	protein transporter sec61 subunit gamma	220	1.68463E-31	90.8%	4	C:endoplasmic reticulum membrane; F:P-P-bond-hydrolysis-driven protein transmembrane transporter activity; P:protein targeting; C:integral to membrane	0
isotig00293	rna binding protein	185	1.58864E-33	88.95%	3	C:ribosome; P:translational initiation; F:translation initiation factor activity	0
isotig00106	short-chain dehydrogenase reductase	468	5.83767E-80	67.1%	3	F:oxidoreductase activity; P:oxidation-reduction process; F:nucleotide binding	0
isotig00182	sodium p-type	298	1.16723E-25	72.6%	6	C:integral to membrane; F:metal ion binding; F:ATPase activity, coupled to transmembrane movement of ions, phosphorylative mechanism; P:ATP biosynthetic process; F:ATP binding; P:cation transport	0
isotig00188	stf2-like protein	284	2.20655E-30	82.95%	0	0
isotig00220	thioredoxin-like protein	256	1.2515E-17	74.8%	4	P:cell redox homeostasis; F:electron carrier activity; F:protein disulfide oxidoreductase activity; P:glycerol ether metabolic process	0
isotig00190	toxin biosynthesis ketoreductase	285	6.66232E-18	77.9%	3	F:oxidoreductase activity; P:oxidation-reduction process; F:nucleotide binding	0
isotig00314	transcription factor	165	2.69949E-21	69.0%	4	F:sequence-specific DNA binding RNA polymerase II transcription factor activity; P:regulation of transcription from RNA polymerase II promoter; C:nucleus; F:zinc ion binding	0
isotig00107	tryptophan dimethylallyltransferase	454	8.06177E-106	72.85%	2	F:tryptophan dimethylallyltransferase activity; P:alkaloid metabolic process	EC:2.5.1.34
